# Supplementary material for: Inflammatory Cytokines Are Associated with Cognitive Dysfunction and Depressive State during Acute Bacterial Infections and the Recovery Phase
Source: Int J Mol Sci. 2023 Sep 18;24(18):14221. doi: 10.3390/ijms241814221 (PMC10532050; doi:10.3390/ijms241814221)
Supplement: Supplementary file 1 [file ijms-24-14221-s001.zip]

Archive with 1 entries (1 files):
- ijms-2567513-supplementary.pdf
